# Supplementary material for: Mitosis can drive cell cannibalism through entosis
Source: eLife. 2017 Jul 11;6:e27134. doi: 10.7554/eLife.27134 (PMC5505699; doi:10.7554/eLife.27134)
Supplement: Figure 1—source data 1. — DOI: http://dx.doi.org/10.7554/eLife.27134.004 [file elife-27134-fig1-data1.xlsx]

## Sheet: Figure 1d
Figure 1d - 16HBE CIC suspension +/-siCdc42
	siLam CIC/total numbers	siLam CIC%	sicdc42.1CIC/total numbers	siCdc42.1 CIC%	sicdc42.2 CIC/total numbers	siCdc42.2 CIC%
n=1	48/512	9.38	31/504	6.15	32/455	7.03
n=2	37/417	8.9	22/360	6.1	31/391	7.9
n=3	51/391	13	26/260	10	54/488	11.1

## Sheet: Figure 1f
Figure 1f - 16HBE adherent CIC +/- cdc42 RNAi
	psup CIC/total numbers	psup CIC%	shcdc41.1 CIC/total numbers	shcdc42.1 CIC%	shcdc42.2 CIC/total numbers	shcdc42.2 CIC%	silam CIC/total numbers	silam CIC%	sicdc42.1 CIC/total numbers	sicdc42.1 CIC%	sicdc42.2 CIC/total numbers	sicdc42.3 CIC%
n=1	0/200	0	21/345	6.1	18/305	5.9	2/452	0.4	41/463	8.9	26/484	5.7
n=2	4/250	0.16	33/288	11.45	24/316	7.6	0/200	0	39/472	8.3	14/410	3.4
n=3	0/320	0	26/297	8.75	33/519	6.35	0/200	0	42/349	12.03	10/310	3.23

## Sheet: Figure 1i
Figure 1i - MCF7 +/-shcdc42 CIC
	mcf7 CIC/total numbers	mcf7 cic%	shcdc42 CIC/total numbers	shcdc42 CIC%
n=1	7/201	3.5	27/235	11.5
n=2	10/217	4.6	23/290	7.9
n=3	16/231	6.9	28/300	9.3

## Sheet: Figure 1l
Figure 1l - 16HBEadherent CIC +/- sia-cat, +/- ROCKi
	silam CIC/total numbers	silam CIC%	silam + sicdc42 CIC/total numbers	silam + sicdc42 CIC%	sia-cat + silam CIC/total numbers	sia-cat + silam CIC%	sia-cat + sicdc42 CIC/total numbers	sia-cat + sicdc42 CIC%
n=1	1/285	0.35	30/417	7.2	0/200	0	20/466	4.3
n=2	0/230	0	29/417	7	6/356	1.6	11/321	3.4
