# Supplementary material for: Mitosis can drive cell cannibalism through entosis
Source: eLife. 2017 Jul 11;6:e27134. doi: 10.7554/eLife.27134 (PMC5505699; doi:10.7554/eLife.27134)
Supplement: Figure 2—source data 1. — DOI: http://dx.doi.org/10.7554/eLife.27134.006 [file elife-27134-fig2-data1.xlsx]

## Sheet: Figure 2e
Figure 2e - 16HBE adherent v suspension CDKi CIC
	adherent								suspension
	contro CIC/totall numbers	control CIC%	control + cdki CIC/total numbers	control + cdki CIC%	sicdc42 CIC/total numbers	sicdc42 CIC%	siCdc42 + cdki CIC/total numbers	sicdc42 + cdki CIC%	control CIC/total numbers	control CIC%	control + cdki CIC/total numbers	control + cdki CIC%
n=1	2/452	0.4	0/250	0	41/463	8.9	5/286	1.7	27/241	11.1	32/319	10
n=2	0/311	0	0/250	0	39/472	8.3	4/452	0.89	24/238	10.1	32/319	10
n=3	0/250	0	0/250	0	21/345	6.1	3/288	1	27/358	7.5	38/355	10.7

## Sheet: Figure 2g
Figure 2g - 16HBE sicdc42 sidedness
	GinG CIC numbers	GinG CIC %	GinR CIC numbers	GinR CIC%	RinR CIC numbers	RinR CIC%	RinG CIC numbers	RinG CIC%
n=1	15	34.1	26	59.1	1	2.3	2	4.5
n=2	30	47.6	32	50.8	1	1.5	0	0
n=3	35	70	14	28	0	0	1	2
