# Supplementary material for: Mitosis can drive cell cannibalism through entosis
Source: eLife. 2017 Jul 11;6:e27134. doi: 10.7554/eLife.27134 (PMC5505699; doi:10.7554/eLife.27134)
Supplement: Figure 3—source data 1. — DOI: http://dx.doi.org/10.7554/eLife.27134.013 [file elife-27134-fig3-data1.xlsx]

## Sheet: Figure 3b
Figure 3b - 16HBE shCDC42 height/length
	pSuper	sh1	sh3
	0.289	0.554	1.23305
	0.359	0.625	1.26172
	0.085	1.22	0.835471
	0.225	0.827	1.08543
	0.265	1.16	1.19318
	0.154	1.22	0.746452
	0.47	0.72	1.36882
	0.223	0.624	1.22517
	0.568	1.27	0.693056
	0.289	1.05	0.748815
	0.3	0.99	0.894415
	0.197	0.9	1.16656
	0.359	0.807	1.04042
	0.248	0.327	1.21789
	0.219	0.553	1.13134
	0.176	1.15	1.00214
	0.529	1.13	1.16388
	0.491	1.1	0.995548
	0.152	1.05	0.835691
	0.443	1.09	1.20209
	0.751	1.06	1.10253
	0.36	1.052	0.562327
	0.301	1.2	1.09576
	0.222	1.14	1.20126
	0.184	1.05	1.10938
	0.49	0.98	0.916532
	0.37	1.18	1.14357
	0.362	0.89	1.15617
	0.212	0.713	1.07579
	0.308	1.01	0.913452
	0.443	0.88
	0.258	0.723
	0.163	0.92
	0.624	1.16
	0.247	1.21
	0.186	1.02
	0.165
	0.264
	0.499
	0.152
	0.17
	0.55
	0.303
	0.55
	0.259
	0.786
	0.087
	0.194
	0.176

## Sheet: Figure 3c
Figure 3c - 16HBE shcdc42 roundness
	pSuper	sh1	sh3
	0.53	0.712	0.915
	0.259	0.787	0.949
	0.431	0.947	0.932
	0.477	0.769	0.879
	0.313	0.936	0.973
	0.604	0.976	0.64
	0.567	0.885	0.927
	0.85	0.734	0.944
	0.714	0.852	0.642
	0.69	0.924	0.763
	0.587	0.768	0.984
	0.704	0.953	0.629
	0.865	0.578	0.908
	0.659	0.96	0.913
	0.437	0.881	0.903
	0.747	0.737	0.916
	0.733	0.87	0.862
	0.392	0.968	0.795
	0.484	0.913	0.909
	0.386	0.905	0.794
	0.965	0.9	0.668
	0.765	0.954	0.866
	0.457	0.91	0.932
	0.451	0.931	0.94
	0.911	0.849	0.693
	0.621	0.954	0.933
	0.572	0.896	0.964
	0.482	0.878	0.955
	0.881	0.82	0.896
	0.882	0.951	0.886
	0.615	0.958
	0.706	0.691
	0.738	0.874
	0.531	0.934
	0.56	0.811
	0.768	0.907
	0.629	0.941
	0.467	0.842
	0.673	0.953
	0.45	0.877
	0.729	0.939
	0.318	0.861
	0.893	0.904
	0.422	0.946
	0.627	0.971
	0.445
	0.81
	0.64
	0.542
	0.582
	0.397
	0.761
	0.432
	0.529
	0.639
