# Supplementary material for: Mitosis can drive cell cannibalism through entosis
Source: eLife. 2017 Jul 11;6:e27134. doi: 10.7554/eLife.27134 (PMC5505699; doi:10.7554/eLife.27134)
Supplement: Figure 4—source data 1. — DOI: http://dx.doi.org/10.7554/eLife.27134.016 [file elife-27134-fig4-data1.xlsx]

## Sheet: Figure 4b
	Figure 4b - RhoA FRET cortical enrichment
	siLAM %	siCdc42 %
	0	50
	0	30.8
	10	28.6
	16.7	40

## Sheet: Figure 4e
	Figure 4e - Mitotic spread area
	siLamin			siCdc42			siCdc42 + Y			siCdc42 + C3			siCdc42 + Bleb
	n=1	n=2	n=3	n=1	n=2	n=3	n=1	n=2	n=3	n=1	n=2	n=3	n=1	n=2	n=3
	494	277	780	64	101	99	185	408	308	315	476	282	217	143	134
	223	652	527	34	54	95	280	419	236	37	368	294	162	283	140
	256	318	537	78	105	46	165	203	401	62	227	480	269	313	155
	240	242	375	106	99	106	221	184	484	71	208		748	365	299
	780	204	342	33	65	152	175	181		73			288	289
	564	208		54	92		195	426		292			250	326
	525	472		63	76		155	423		176				237
		500		124	32		186			342				308
		483		252			190							317
		550		76			237
		359		60			176
				79			470
							613
