# Supplementary material for: Mitosis can drive cell cannibalism through entosis
Source: eLife. 2017 Jul 11;6:e27134. doi: 10.7554/eLife.27134 (PMC5505699; doi:10.7554/eLife.27134)
Supplement: Figure 5—source data 1. — DOI: http://dx.doi.org/10.7554/eLife.27134.018 [file elife-27134-fig5-data1.xlsx]

## Sheet: Figure 5c
Figure 5c -DNRap1 Height/length
	pQC	DN Rap1
	0.364544	1.02306
	0.72285	1.15217
	0.204542	0.384646
	0.159643	0.93411
	0.239843	0.754387
	0.215987	1.06442
	1.1463	0.444066
	0.14202	1.14931
	0.156172	1.04153
	0.392423	1.28608
	0.281934	0.999799
	0.182536	0.401737
	0.198723	0.901776
	0.254577	0.875324
	0.15029	1.03695
	0.296175	0.868182
	0.161444	0.374683
	0.491797	1.02248
	0.150982	1.00706
	0.225994	0.684536
	0.429104	0.571582
	0.302054	0.981197
	0.428802	0.252909
	0.401919	0.398533
	0.313434	0.881917
	0.38376	1.06188
	0.51611	0.560619
	0.291981	0.617769
	0.201197	1.00201
	0.305934	0.815419
	0.273517	0.293976
	0.305015	0.43689
	0.0977018	1.2557
	1.04948	0.38019
	0.240322	0.234554
	0.248058	0.513361
	0.225136	0.86
		0.9

## Sheet: Figure 5d
Figure 5d - DNRap1 roundness
	pQC	DN Rap1
	0.465	0.931
	0.669	0.971
	0.421	0.628
	0.508	0.879
	0.474	0.865
	0.674	0.839
	0.782	0.557
	0.536	0.929
	0.73	0.962
	0.671	0.947
	0.546	0.882
	0.576	0.569
	0.451	0.892
	0.652	0.95
	0.866	0.886
	0.377	0.743
	0.85	0.875
	0.777	0.932
	0.855	0.887
	0.54	0.752
	0.453	0.662
	0.875	0.918
	0.674	0.39
	0.533	0.47
	0.506	0.663
	0.715	0.924
	0.614	0.56
	0.798	0.59
	0.474	0.949
	0.706	0.951
	0.591	0.55
	0.753	0.708
	0.512	0.833
	0.355	0.593
	0.876	0.8
	0.567	0.934
	0.286	0.929
	0.5	0.932

## Sheet: Figure 5g
Figure 5g - Rap1 CIC%
	pQCCIC/total numbers	pQC CIC%	DNrap1 CIC/total numbers	DNRap1 CIC%	dDNap1 + cdki CIC/total numbers	DNRap1 + CDKi CIC%
n=1	0/250	0	20/693	2.89	0/250	0
n=2	0/250	0	18/460	3.9	0/250	0
n=3	0/250	0	4/380	1.1	0/250	0
