# Supplementary material for: Mitosis can drive cell cannibalism through entosis
Source: eLife. 2017 Jul 11;6:e27134. doi: 10.7554/eLife.27134 (PMC5505699; doi:10.7554/eLife.27134)
Supplement: Figure 6—source data 1. — DOI: http://dx.doi.org/10.7554/eLife.27134.022 [file elife-27134-fig6-data1.xlsx]

## Sheet: Figure 6c
Figure 6c - MCF7 +/-CDKi CIC 2D
	control CIC/total numbers	Control CIC%	cdki CIC/total numbers	CDKi CIC%
n=1	32/314	10.2	4/334	1.2
n=2	24/367	6.5	1/300	0.3
n=3	25/308	8.1	3/360	0.8

## Sheet: Figure 6d
Figure 6d - MCF7 +/-CDKi CIC 3D
	control CIC/total numbers	Control CIC%	cdki CIC/total numbers	CDKi CIC%
n=1	19/44	43.18	16/53	30.19
n=2	24/69	34.78	12/55	21.82
n=3	26/64	40.63	12/60	20

## Sheet: Figure 6k
Figure 6k - mcf7 multinucleation
	Interphase multi/total number	Interphase Multinucleation %	Host cell multi/total number	Host cell Multinucleation %
n=1	4/490	0.8	45/314	14.3
n=2	9/330	2.7	120/405	30
n=3	4/381	1.1	99/327	27.8
n=4	7/319	2.2	62/316	20
