# Supplementary material for: Mitosis can drive cell cannibalism through entosis
Source: eLife. 2017 Jul 11;6:e27134. doi: 10.7554/eLife.27134 (PMC5505699; doi:10.7554/eLife.27134)
Supplement: Figure 7—source data 1. — DOI: http://dx.doi.org/10.7554/eLife.27134.026 [file elife-27134-fig7-data1.xlsx]

## Sheet: Figure 7c
Figure 7c - 16HBE adherent CIC +/- drugs
	control CIC/total numbers	control CIC%	tax CIC/total numbers	tax CIC%	noc CIC/total numbers	Noc CIC %	STLC CIC/total numbers	STLC CIC%
n=1	2/266	0.75	7/287	2.4	8/293	2.7	4/145	2.8
n=2	0/291	0	5/256	1.95	5/261	1.92	4/248	1.6
n=3	8/259	0.39	5/213	2.35	4/199	2.01	2/186	1.11

## Sheet: Figure 7e
Figure 7fe- 16HBE +/-mitotic drugs height/length
	Control	Taxol	Noc	STLC
	0.332628	1.13575	0.835247	0.643836
	0.290264	1.05084	0.526749	0.899134
	0.33008	1.12489	1.047	0.443329
	0.426662	1.13936	1.05712	1.09927
	0.532935	1.2	0.915862	1
	0.309397	1.03753	1.02202	1.16308
	0.286496	0.917531	0.51203	1.11304
	0.425213	0.777529	0.890006	0.86312
	0.489955	0.656636	0.622889	1.10807
	0.773079	0.537992	0.873247	0.947563
	0.444937	0.78217	0.526038	0.61751
	0.283918	1.2	1.04868	1.11271
	0.34573	0.847888	0.893484	0.622366
	0.349377	1.07831	1.42146	1.14315
	0.393652	0.79617	1.06176	1.17781
	0.332321	0.602362	0.783905	1.10919
	0.391151	1.15488	1.12395	0.484
	0.269409	1.02345	1.17302	1.12858
	0.256776	1.0798	0.885071	0.416203
			0.7829	0.957176
	0.216121	0.197387	0.512734	1.01733
	0.363875	1.22456	0.79793	0.82227
	0.578291	1.11597	0.995205	1.02353
	0.316159	0.698758	1.1368	0.728655
	0.287654	1.4	0.974676	1.05868
	0.459101	0.666526	1.02189	0.566768
	0.349665	1.04581	0.995083	1.05267
	0.247213	1.26919	0.90539	1.28163
	0.277871	0.941399	1.06532	1.18261
	0.387939	0.9	0.874915	1.11029
	0.501777	1.02926	0.874774	1.04368
	0.29554	0.764394	1.05904	1.02669
	0.590365	1.2818
	0.43091	1.18947
	0.396015	0.730877
	0.582701	0.901748
		0.962506
		0.888159

## Sheet: Figure 7f
Figure 7f - 16HBE +/-mitotic drugs roundness
	Control	Taxol	Noc	STLC
	0.733	0.921	0.823	0.889
	0.339	0.886	0.781	0.946
	0.504	0.907	0.792	0.651
	0.74	0.993	0.948	0.94
	0.663	0.839	0.92	0.925
	0.352	0.817	0.932	0.866
	0.456	0.957	0.785	0.922
	0.517	0.651	0.82	0.873
	0.577	0.798	0.801	0.902
	0.886	0.575	0.872	0.967
	0.81	0.8124	0.773	0.75
	0.405	0.908	0.894	0.943
	0.551	0.835	0.976	0.855
	0.746	0.968	0.926	0.914
	0.568	0.678	0.793	0.934
	0.648	0.79	0.787	0.912
	0.649	0.892	0.912	0.7
	0.427	0.929	0.953	0.955
	0.493	0.907	0.859	0.647
			0.683	0.823
	0.431	0.567	0.827	0.917
	0.788	0.962	0.895	0.77
	0.619	0.966	0.929	0.954
	0.67	0.706	0.916	0.915
	0.604	0.973	0.878	0.904
	0.673	0.65	0.901	0.782
	0.543	0.95	0.967	0.861
	0.535	0.919	0.745	0.847
	0.65	0.758	0.85	0.916
	0.574	0.924	0.833	0.946
	0.602	0.903	0.851	0.906
	0.491	0.612	0.883	0.887
	0.68	0.938
	0.684	0.937
	0.718	0.781
	0.752	0.961
		0.78
		0.797

## Sheet: Figure 7h
Figure 7h - MCF7 CIC Taxol
	Control CIC/total number	Control CIC%	Taxol CIC/total numbers	taxol CIC%
n=1	20/361	5.5	26/264	9.8
n=2	16/180	8.9	27/151	17.9
n=3	14/231	6.1	32/243	13.2

## Sheet: Figure 7j
Figure 7j - xenograft pHH3
	Control pHH3/FOV	Taxol pHH3/FOV
	7.27	18.1
	5.71	15
	6.5	14.83
	6.5	16.25
	6.3	17.4
	6.7	18

## Sheet: Sheet6
Figure 7l - xenograft CIC
	Control CIC	Taxol CIC
	2	4
	1	10
	3	3
	2	5
	1	9
	3	4
