# Supplementary material for: Mitosis can drive cell cannibalism through entosis
Source: eLife. 2017 Jul 11;6:e27134. doi: 10.7554/eLife.27134 (PMC5505699; doi:10.7554/eLife.27134)
Supplement: Supplementary file 1. — Accompanying tumour information for the Biomax tumour microarray BR1505b used in Figure 6d. DOI: http://dx.doi.org/10.7554/eLife.27134.029 [file elife-27134-supp1.xls]

## Sheet: BR1505b.csv
catalognum	position	sex	age	organ	pathology	grade	stage	tnm	ar	er	pr	ki67	her2	type
BR1505b	A1	F	57	Breast	Invasive ductal carcinoma	1	IIA	T2N0M0	2+, 30%	3+, 100%	2+, 1%	2+ï¼Œ 3%	0	Malignant
BR1505b	A2	F	57	Breast	Invasive ductal carcinoma	1	IIA	T2N0M0	3+, 99%	2+, 90%	3+, 98%	2+ï¼Œ 5%	3+	Malignant
BR1505b	A3	F	75	Breast	Invasive ductal carcinoma	2	IIB	T2N1M0	1+, 38%	0	0	1+, 3%	0	Malignant
BR1505b	A4	F	46	Breast	Invasive ductal carcinoma (sparse)	-	IIB	T3N0M0	2+, 70%	1+, 30%	2+, 95%	1+, 8%	1+	Malignant
BR1505b	A5	F	46	Breast	Invasive ductal carcinoma	2	IIIB	T4N0M0	3+, 100%	3+, 100%	3+, 100%	2+, 35%	1+	Malignant
BR1505b	A6	F	48	Breast	Invasive ductal carcinoma	2	IIA	T2N0M0	2+, 90%	3+, 100%	2+, 45%	0	0	Malignant
BR1505b	A7	F	39	Breast	Invasive ductal carcinoma	2	IIA	T2N0M0	2+, 99%	0	2+, 58%	0	1+	Malignant
BR1505b	A8	F	48	Breast	Invasive ductal carcinoma	2	IIA	T2N0M0	2+m 90%	2+, 90%	2+, 85%	1+, 40%	2+	Malignant
BR1505b	A9	F	48	Breast	Invasive ductal carcinoma	2	IIIA	T3N1M0	2+, 70%	2+, 50%	1+, 3%	0	0	Malignant
BR1505b	A10	F	46	Breast	Invasive ductal carcinoma	2	IIA	T2N0M0	3+, 100%	3+, 100%	3+, 98%	1+, 5%	1+	Malignant
BR1505b	A11	F	58	Breast	Invasive ductal carcinoma	2	IIA	T2N0M0	3+, 100%	3+, 100%	3+, 100%	1+, 20%	2+	Malignant
BR1505b	A12	F	38	Breast	Invasive ductal carcinoma	2	IIB	T3N0M0	1+, 8%	2+, 40%	2+, 90%	0	0	Malignant
BR1505b	A13	F	59	Breast	Invasive ductal carcinoma	2	IIA	T2N0M0	0	0	0	3+, 60%	1+	Malignant
BR1505b	A14	F	50	Breast	Invasive ductal carcinoma	2	IIB	T3N0M0	0	0	0	0	3+	Malignant
BR1505b	A15	F	66	Breast	Invasive ductal carcinoma	2	IIB	T3N0M0	2+, 90%	0	0	2+, 10%	3+	Malignant
BR1505b	B1	F	57	Breast	Invasive ductal carcinoma	1	IIA	T2N0M0	1+, 15%	3+, 100%	0	1+, 3%	0	Malignant
BR1505b	B2	F	57	Breast	Invasive ductal carcinoma	1	IIA	T2N0M0	3+, 90%	2+, 25%	2+, 85%	2+, 15%	3+	Malignant
BR1505b	B3	F	75	Breast	Invasive ductal carcinoma	2	IIB	T2N1M0	2+, 13%	0	0	1+, 8%	0	Malignant
BR1505b	B4	F	46	Breast	Invasive ductal carcinoma	2	IIB	T3N0M0	2+, 50%	2+, 90%	2+, 68%	2+, 10%	2+	Malignant
BR1505b	B5	F	46	Breast	Invasive ductal carcinoma	2	IIIB	T4N0M0	3+, 100%	2+, 100%	3+, 100%	2+, 30%	1+	Malignant
BR1505b	B6	F	48	Breast	Invasive ductal carcinoma	2	IIA	T2N0M0	2+, 90%	3+, 100%	1+, 30%	0	0	Malignant
BR1505b	B7	F	39	Breast	Invasive ductal carcinoma (sparse)	-	IIA	T2N0M0	1+, 30%	1+, 5%	1+, 40%	0	1+	Malignant
BR1505b	B8	F	48	Breast	Invasive ductal carcinoma	2	IIA	T2N0M0	1+, 70%	2+, 90%	2+, 83%	1+, 45%	2+	Malignant
BR1505b	B9	F	48	Breast	Invasive ductal carcinoma	2	IIIA	T3N1M0	1+, 20%	1+, 40%	0	0	0	Malignant
BR1505b	B10	F	46	Breast	Invasive ductal carcinoma	2	IIA	T2N0M0	2+, 85%	2+, 90%	2+, 8%	2+, 15%	1+	Malignant
BR1505b	B11	F	58	Breast	Invasive ductal carcinoma	2	IIA	T2N0M0	2+, 90%	3+, 100%	2+, 89%	2+, 25%	2+	Malignant
BR1505b	B12	F	38	Breast	Invasive ductal carcinoma	2	IIB	T3N0M0	1+, 28%	2+, 30%	2+, 25%	0	1+	Malignant
BR1505b	B13	F	59	Breast	Invasive ductal carcinoma	2	IIA	T2N0M0	0	0	0	2+, 65%	1+	Malignant
BR1505b	B14	F	50	Breast	Invasive ductal carcinoma (sparse)	-	IIB	T3N0M0	0	0	0	0	2+	Malignant
BR1505b	B15	F	66	Breast	Invasive ductal carcinoma	2	IIB	T3N0M0	2+, 95%	0	0	2+, 15%	3+	Malignant
BR1505b	C1	F	39	Breast	Invasive ductal carcinoma (fibrous tissue and blood vessal)	-	IIA	T2N0M0	0	0	0	0	0	Malignant
BR1505b	C2	F	46	Breast	Invasive ductal carcinoma	1	IIA	T2N0M0	2+, 90%	0	0	2+, 50%	3+	Malignant
BR1505b	C3	F	48	Breast	Invasive ductal carcinoma	1	IIB	T3N0M0	2+, 88%	2+, 85%	3+, 99%	1+, 10%	0	Malignant
BR1505b	C4	F	59	Breast	Invasive ductal carcinoma	2	IIA	T2N0M0	3+, 100%	0	0	1+, 10%	2+	Malignant
BR1505b	C5	F	40	Breast	Invasive ductal carcinoma	2	IIIA	T3N1M0	0	0	0	0	0	Malignant
BR1505b	C6	F	50	Breast	Invasive ductal carcinoma	2	IIA	T2N0M0	1+ï¼Œ 90%	2+, 99%	0	1+, 8%	1+	Malignant
BR1505b	C7	F	47	Breast	Invasive ductal carcinoma	2	IIIB	T4N0M0	1+ï¼Œ 20%	0	1+, 1%	1+, 5%	0	Malignant
BR1505b	C8	F	60	Breast	Invasive ductal carcinoma	2	IIIB	T4N0M0	1+ï¼Œ 20%	0	0	1+, 1%	2+	Malignant
BR1505b	C9	F	58	Breast	Invasive ductal carcinoma	2	IV	T3N2M1	2+ï¼Œ 60%	2+, 100%	0	1+, 5%	0	Malignant
BR1505b	C10	F	45	Breast	Invasive ductal carcinoma	2	IIIA	T3N1M0	3+ï¼Œ 100%	0	0	2+, 70%	1+	Malignant
BR1505b	C11	F	62	Breast	Invasive ductal carcinoma	2	I	T1N0M0	2+ï¼Œ 50%	2+, 15%	1+, 3%	0	1+	Malignant
BR1505b	C12	F	49	Breast	Invasive ductal carcinoma	2	IIIB	T4N0M0	2+ï¼Œ 45%	3+, 100%	2+, 38%	0	1+	Malignant
BR1505b	C13	F	50	Breast	Invasive ductal carcinoma (adenosis)	-	IIA	T2N0M0	2+ï¼Œ 20%	2+, 2%	1+, 1%	0	1+	Malignant
BR1505b	C14	F	45	Breast	Invasive ductal carcinoma	2	IV	T3N1M1	0	0	0	0	2+	Malignant
BR1505b	C15	F	46	Breast	Invasive ductal carcinoma	2	IIB	T2N1M0	1+ï¼Œ 40%	0	0	1+, 10%	3+	Malignant
BR1505b	D1	F	39	Breast	Invasive ductal carcinoma	2	IIA	T2N0M0	0	0	0	0	0	Malignant
BR1505b	D2	F	46	Breast	Invasive ductal carcinoma	2	IIA	T2N0M0	1+ï¼Œ 90%	0	0	2+, 60%	3+	Malignant
BR1505b	D3	F	48	Breast	Invasive ductal carcinoma	2	IIB	T3N0M0	2+ï¼Œ 98%	2+, 90%	2+, 53%	1+, 20%	0	Malignant
BR1505b	D4	F	59	Breast	Invasive ductal carcinoma	2	IIA	T2N0M0	2+ï¼Œ 80%	2+, 5%	2+, 6%	2+, 40%	2+	Malignant
BR1505b	D5	F	40	Breast	Invasive ductal carcinoma	2	IIIA	T3N1M0	0	0	0	0	1+	Malignant
BR1505b	D6	F	50	Breast	Invasive ductal carcinoma	2	IIA	T2N0M0	2+, 100%	3+, 100%	1+, 2%	1+, 25%	2+	Malignant
BR1505b	D7	F	47	Breast	Invasive ductal carcinoma	2	IIIB	T4N0M0	1+, 10%	0	1+, 1%	0	1+	Malignant
BR1505b	D8	F	60	Breast	Invasive ductal carcinoma	2	IIIB	T4N0M0	0	0	0	0	2+	Malignant
BR1505b	D9	F	58	Breast	Invasive ductal carcinoma	2	IV	T3N2M1	0	2+, 40%	0	0	0	Malignant
BR1505b	D10	F	45	Breast	Invasive ductal carcinoma	2	IIIA	T3N1M0	3+, 100%	0	0	1+, 30%	1+	Malignant
BR1505b	D11	F	62	Breast	Invasive ductal carcinoma	2	I	T1N0M0	2+, 50%	2+, 60%	2+, 10%	1+, 5%	0	Malignant
BR1505b	D12	F	49	Breast	Invasive ductal carcinoma	2	IIIB	T4N0M0	1+, 70%	3+, 100%	2+, 80%	0	1+	Malignant
BR1505b	D13	F	50	Breast	Invasive ductal carcinoma	2	IIA	T2N0M0	1+, 45%	0	0	1+, 10%	1+	Malignant
BR1505b	D14	F	45	Breast	Invasive ductal carcinoma	2	IV	T3N1M1	0	0	0	0	2+	Malignant
BR1505b	D15	F	46	Breast	Invasive ductal carcinoma	2	IIB	T2N1M0	1+, 55%	0	0	1+, 20%	3+	Malignant
BR1505b	E1	F	53	Breast	Invasive ductal carcinoma	2	IIA	T2N0M0	2+, 20%	0	0	3+, 45%	2+	Malignant
BR1505b	E2	F	35	Breast	Invasive ductal carcinoma	2	IIIB	T4N1M0	1+, 70%	0	0	1+, 35%	3+	Malignant
BR1505b	E3	F	35	Breast	Invasive ductal carcinoma	2	IIA	T2N0M0	3+, 100%	3+, 100%	3+, 100%	0	0	Malignant
BR1505b	E4	F	67	Breast	Invasive ductal carcinoma	2	IIB	T3N0M0	1+ï¼Œ20%	3+, 100%	0	1+ï¼Œ 5%	0	Malignant
BR1505b	E5	F	42	Breast	Invasive ductal carcinoma	2	IIB	T3N0M0	2+, 30%	0	0	2+ï¼Œ 30%	2+	Malignant
BR1505b	E6	F	44	Breast	Invasive ductal carcinoma	2	IIB	T3N0M0	0	0	0	1+ï¼Œ 15%	2+	Malignant
BR1505b	E7	F	40	Breast	Invasive ductal carcinoma (sparse)	-	IIA	T2N0M0	2+, 40%	2+, 18%	2+, 11%	2+ï¼Œ 10%	0	Malignant
BR1505b	E8	F	42	Breast	Invasive ductal carcinoma (sparse)	2	IIB	T3N0M0	0	0	0	0	0	Malignant
BR1505b	E9	F	44	Breast	Invasive ductal carcinoma	2	IIA	T2N0M0	2+, 99%	2+, 45%	0	1+, 5%	1+	Malignant
BR1505b	E10	F	48	Breast	Invasive ductal carcinoma (sparse)	2	IIA	T2N0M0	2+, 90%	1+, 30%	0	3+, 35%	2+	Malignant
BR1505b	E11	F	61	Breast	Invasive ductal carcinoma	2	IIIA	T3N1M0	1+, 40%	0	0	2+, 50%	3+	Malignant
BR1505b	E12	F	53	Breast	Invasive ductal carcinoma	2	IIA	T2N0M0	1+, 7%	2+, 5%	2+, 78%	0	1+	Malignant
BR1505b	E13	F	50	Breast	Invasive ductal carcinoma	2	IIIB	T4N1M0	0	0	0	0	0	Malignant
BR1505b	E14	F	54	Breast	Invasive ductal carcinoma	2	IIB	T3N0M0	1+, 55%	0	0	2+, 60%	3+	Malignant
BR1505b	E15	F	43	Breast	Invasive ductal carcinoma	2	IIA	T2N0M0	3+, 100%	1+, 50%	3+, 99%	0	1+	Malignant
BR1505b	F1	F	53	Breast	Invasive ductal carcinoma	2	IIA	T2N0M0	2+, 99%	0	0	2+, 40%	2+	Malignant
BR1505b	F2	F	35	Breast	Invasive ductal carcinoma	2	IIIB	T4N1M0	1+, 30%	0	0	1+, 10%	2+	Malignant
BR1505b	F3	F	35	Breast	Invasive ductal carcinoma	2	IIA	T2N0M0	2+, 100%	2+, 100%	1+, 17%	1+, 5%	0	Malignant
BR1505b	F4	F	67	Breast	Invasive ductal carcinoma	2	IIB	T3N0M0	1+, 30%	3+, 100%	0	1+, 6%	0	Malignant
BR1505b	F5	F	42	Breast	Invasive ductal carcinoma (breast tissue)	-	IIB	T3N0M0	2+, 2%	1+, 10%	2+, 3%	0	0	Malignant
BR1505b	F6	F	44	Breast	Invasive ductal carcinoma	2	IIB	T3N0M0	0	0	0	1+, 10%	1+	Malignant
BR1505b	F7	F	40	Breast	Invasive ductal carcinoma	2	IIA	T2N0M0	2+, 100%	2+, 90%	2+, 100%	2+, 70%	0	Malignant
BR1505b	F8	F	42	Breast	Invasive ductal carcinoma	2	IIB	T3N0M0	2+, 30%	0	0	1+, 15%	3+	Malignant
BR1505b	F9	F	44	Breast	Invasive ductal carcinoma	2	IIA	T2N0M0	2+, 80%	2+, 25%	1+, 1%	1+, 10%	0	Malignant
BR1505b	F10	F	48	Breast	Invasive ductal carcinoma	2	IIA	T2N0M0	3+, 90%	1+, 15%	0	3+, 45%	2+	Malignant
BR1505b	F11	F	61	Breast	Invasive ductal carcinoma	2	IIIA	T3N1M0	2+, 80%	0	0	3+, 40%	3+	Malignant
BR1505b	F12	F	53	Breast	Invasive ductal carcinoma	2	IIA	T2N0M0	0	1+, 10%	1+, 30%	0	0	Malignant
BR1505b	F13	F	50	Breast	Invasive ductal carcinoma	2	IIIB	T4N1M0	0	0	0	0	0	Malignant
BR1505b	F14	F	54	Breast	Invasive ductal carcinoma	2	IIB	T3N0M0	1+, 30%	0	0	2+, 60%	3+	Malignant
BR1505b	F15	F	43	Breast	Invasive ductal carcinoma	2	IIA	T2N0M0	3+, 100%	3+, 100%	2+, 80%	0	1+	Malignant
BR1505b	G1	F	63	Breast	Invasive ductal carcinoma	2	IIA	T2N0M0	3+, 100%	3+, 100%	0	2+, 13%	1+	Malignant
BR1505b	G2	F	67	Breast	Invasive ductal carcinoma	2	IIA	T2N0M0	3+, 100%	2+, 99%	2+, 95%	1+, 12%	0	Malignant
BR1505b	G3	F	40	Breast	Invasive ductal carcinoma (breast tissue)	-	IIA	T2N0M0	1+, 20%	2+, 80%	2+, 30%	0	1+	Malignant
BR1505b	G4	F	53	Breast	Invasive ductal carcinoma	2	IIA	T2N0M0	2+, 100%	2+, 90%	3+, 90%	2+, 8%	1+	Malignant
BR1505b	G5	F	53	Breast	Invasive ductal carcinoma	3	IIA	T2N0M0	0	0	0	2+, 90%	1+	Malignant
BR1505b	G6	F	34	Breast	Invasive ductal carcinoma	2	IIA	T2N0M0	1+, 10%	2+, 85%	2+, 18%	2+, 60%	0	Malignant
BR1505b	G7	F	67	Breast	Invasive ductal carcinoma	2	IIA	T2N0M0	3+, 100%	0	0	1+, 20%	2+	Malignant
BR1505b	G8	F	49	Breast	Invasive ductal carcinoma	2	IIIB	T4N2M0	0	0	0	0	2+	Malignant
BR1505b	G9	F	45	Breast	Invasive ductal carcinoma	2	IIA	T2N0M0	0	0	0	1+, 25%	0	Malignant
BR1505b	G10	F	43	Breast	Invasive ductal carcinoma	2	IIA	T2N0M0	3+, 100%	3+, 100%	2+, 50%	2+, 20%	0	Malignant
BR1505b	G11	F	63	Breast	Invasive ductal carcinoma	2	IIA	T2N0M0	2+, 90%	0	0	1+, 15%	2+	Malignant
BR1505b	G12	F	52	Breast	Invasive ductal carcinoma with necrosis	2	IIA	T2N0M0	2+, 100%	0	0	2+, 50%	2+	Malignant
BR1505b	G13	F	49	Breast	Invasive ductal carcinoma	2	IIA	T2N0M0	2+, 95%	2+, 85%	3+, 98%	2+, 70%	0	Malignant
BR1505b	G14	F	40	Breast	Invasive ductal carcinoma	2	IIB	T2N1M0	2+, 100%	0	0	1+, 15%	2+	Malignant
BR1505b	G15	F	58	Breast	Invasive ductal carcinoma	2	IIA	T2N0M0	1+, 10%	1+, 25%	0	0	2+	Malignant
BR1505b	H1	F	63	Breast	Invasive ductal carcinoma	2	IIA	T2N0M0	3+, 100%	3+, 100%	1+, 1%	2+, 30%	1+	Malignant
BR1505b	H2	F	67	Breast	Invasive ductal carcinoma	2	IIA	T2N0M0	3+, 100%	2+ï¼Œ 99%	2+, 83%	1+, 10%	0	Malignant
BR1505b	H3	F	40	Breast	Invasive ductal carcinoma	2	IIA	T2N0M0	1+, 10%	0	0	2+, 30%	0	Malignant
BR1505b	H4	F	53	Breast	Invasive ductal carcinoma	2	IIA	T2N0M0	3+, 100%	3+ï¼Œ 95%	3+, 99%	2+, 20%	1+	Malignant
BR1505b	H5	F	53	Breast	Invasive ductal carcinoma	3	IIA	T2N0M0	0	0	0	2+, 10%	1+	Malignant
BR1505b	H6	F	34	Breast	Invasive ductal carcinoma	2	IIA	T2N0M0	1+, 85%	2+ï¼Œ 95%	2+, 100%	2+, 85%	0	Malignant
BR1505b	H7	F	67	Breast	Invasive ductal carcinoma	2	IIA	T2N0M0	2+, 90%	0	0	0	1+	Malignant
BR1505b	H8	F	49	Breast	Invasive ductal carcinoma (sparse)	-	IIIB	T4N2M0	0	0	0	0	2+	Malignant
BR1505b	H9	F	45	Breast	Invasive ductal carcinoma with necrosis (sparse)	2	IIA	T2N0M0	0	0	0	0	0	Malignant
BR1505b	H10	F	43	Breast	Invasive ductal carcinoma	2	IIA	T2N0M0	3+, 100%	3+, 100%	1+, 5%	2+, 30%	1+	Malignant
BR1505b	H11	F	63	Breast	Invasive ductal carcinoma	2	IIA	T2N0M0	2+, 95%	0	0	2+, 15%	2+	Malignant
BR1505b	H12	F	52	Breast	Invasive ductal carcinoma	2	IIA	T2N0M0	2+, 99%	0	0	2+, 20%	2+	Malignant
BR1505b	H13	F	49	Breast	Invasive ductal carcinoma	2	IIA	T2N0M0	2+, 98%	2+ï¼Œ 90%	3+, 98%	2+, 30%	0	Malignant
BR1505b	H14	F	40	Breast	Invasive ductal carcinoma (fibrous tissue and blood vessal)	-	IIB	T2N1M0	0	0	0	0	0	Malignant
BR1505b	H15	F	58	Breast	Invasive ductal carcinoma	2	IIA	T2N0M0	1+, 5%	1+ï¼Œ 10%	0	1+, 5%	2+	Malignant
BR1505b	I1	F	64	Breast	Invasive ductal carcinoma	3	IIA	T2N0M0	0	0	0	2+, 50%	0	Malignant
BR1505b	I2	F	50	Breast	Invasive ductal carcinoma	3	IIA	T2N0M0	3+, 100%	3+ï¼Œ 98%	0	2+, 85%	1+	Malignant
BR1505b	I3	F	37	Breast	Invasive ductal carcinoma	3	IIB	T3N0M0	0	1+ï¼Œ 10%	0	2+, 75%	0	Malignant
BR1505b	I4	F	66	Breast	Invasive ductal carcinoma	1	IIA	T2N0M0	2+, 98%	3+, 100%	0	2+, 45%	3+	Malignant
BR1505b	I5	F	33	Breast	Invasive ductal carcinoma	1	IIA	T2N0M0	0	0	0	0	0	Malignant
BR1505b	I6	F	40	Breast	Invasive ductal carcinoma	3	IIA	T2N0M0	0	0	0	2+, 100%	0	Malignant
BR1505b	I7	F	49	Breast	Invasive ductal carcinoma	3	IIIA	T2N2M0	1+, 50%	0	0	0	1+	Malignant
BR1505b	I8	F	40	Breast	Invasive ductal carcinoma	3	IIIA	T3N2M0	0	0	0	0	0	Malignant
BR1505b	I9	F	53	Breast	Invasive ductal carcinoma	3	IIIB	T4N1M0	2+, 60%	2+, 98%	2+, 70%	2+, 45%	0	Malignant
BR1505b	I10	F	54	Breast	Invasive ductal carcinoma	3	IIA	T2N0M0	0	0	0	3+, 85%	0	Malignant
BR1505b	I11	F	51	Breast	Invasive ductal carcinoma	2	IIA	T2N0M0	2+, 98%	0	0	2+, 80%	3+	Malignant
BR1505b	I12	F	51	Breast	Invasive ductal carcinoma	3	IIA	T2N0M0	0	0	0	2+, 60%	1+	Malignant
BR1505b	I13	F	68	Breast	Invasive ductal carcinoma	3	IIA	T2N0M0	0	0	0	0	0	Malignant
BR1505b	I14	F	62	Breast	Invasive ductal carcinoma	3	IIA	T2N0M0	2+, 100%	1+, 40%	0	2+, 65%	2+	Malignant
BR1505b	I15	F	33	Breast	Invasive ductal carcinoma	2	IIA	T2N0M0	3+, 100%	3+, 100%	2+, 100%	2+, 45%	2+	Malignant
BR1505b	J1	F	64	Breast	Invasive ductal carcinoma	3	IIA	T2N0M0	0	0	0	2+, 80%	0	Malignant
BR1505b	J2	F	50	Breast	Invasive ductal carcinoma	3	IIA	T2N0M0	3+, 100%	1+, 80%	0	2+, 85%	1+	Malignant
BR1505b	J3	F	37	Breast	Invasive ductal carcinoma	3	IIB	T3N0M0	0	0	0	2+, 70%	0	Malignant
BR1505b	J4	F	66	Breast	Invasive ductal carcinoma	1	IIA	T2N0M0	2+, 80%	3+, 99%	0	2+, 45%	2+	Malignant
BR1505b	J5	F	33	Breast	Invasive ductal carcinoma (sparse)	1	IIA	T2N0M0	0	0	0	0	0	Malignant
BR1505b	J6	F	40	Breast	Invasive ductal carcinoma	3	IIA	T2N0M0	0	0	0	2+, 50%	1+	Malignant
BR1505b	J7	F	49	Breast	Invasive ductal carcinoma	3	IIIA	T2N2M0	0	0	0	0	0	Malignant
BR1505b	J8	F	40	Breast	Invasive ductal carcinoma	3	IIIA	T3N2M0	0	0	0	0	0	Malignant
BR1505b	J9	F	53	Breast	Invasive ductal carcinoma	3	IIIB	T4N1M0	1+, 30%	2+, 98%	2+, 20%	2+, 85%	0	Malignant
BR1505b	J10	F	54	Breast	Invasive ductal carcinoma (sparse)	-	IIA	T2N0M0	0	0	0	0	0	Malignant
BR1505b	J11	F	51	Breast	Invasive ductal carcinoma	2	IIA	T2N0M0	3+, 100%	0	0	2+, 95%	2+	Malignant
BR1505b	J12	F	51	Breast	Invasive ductal carcinoma (fibrous tissue and blood vessal)	-	IIA	T2N0M0	0	0	0	0	0	Malignant
BR1505b	J13	F	68	Breast	Invasive ductal carcinoma	3	IIA	T2N0M0	0	0	0	0	0	Malignant
BR1505b	J14	F	62	Breast	Invasive ductal carcinoma	3	IIA	T2N0M0	2+, 90%	1+, 20%	0	2+, 70%	2+	Malignant
BR1505b	J15	F	33	Breast	Invasive ductal carcinoma	2	IIA	T2N0M0	3+, 100%	3+, 100%	3+, 100%	2+, 10%	2+	Malignant
